# Supplementary material for: Antiviral and Immunomodulatory Effects of 7-Deaza-2-methyladenosine (7DMA) in a Susceptible Mouse Model of Usutu Virus Infection
Source: Viruses. 2025 Dec 18;17(12):1639. doi: 10.3390/v17121639 (PMC12737359; doi:10.3390/v17121639)
Supplement: Supplementary file 1 [file viruses-17-01639-s001.zip]

Archive with 1 entries (1 files):
- viruses-3957705-supplementary.pdf
